# Supplementary material for: Four Meroterpenoids with Novel Aminoglycoside Moiety from the Basidiomycete Clitocybe clavipes with Cytotoxic Activity
Source: Molecules. 2023 Jul 17;28(14):5456. doi: 10.3390/molecules28145456 (PMC10384625; doi:10.3390/molecules28145456)
Supplement: Supplementary file 1 [file molecules-28-05456-s001.zip]

Archive with 1 entries (1 files):
- molecules-2495335-supplementary.pdf
